# Supplementary material for: Effects of Extrinsic Wheat Fiber Supplementation on Fecal Weight; A Randomized Controlled Trial
Source: Nutrients. 2020 Jan 22;12(2):298. doi: 10.3390/nu12020298 (PMC7070730; doi:10.3390/nu12020298)
Supplement: Supplementary file 1 [file nutrients-12-00298-s001.zip]

Archive with 5 entries (5 files):
- Brandl et al_S1_Supplementary Material_Figure 1.docx
- Brandl et al_S2_Supplementary Material.docx
- Revised_Brandl et al_S3_Supplementary Material_Table 1.docx
- Revised_Brandl et al_S4_Supplemental Material_Table 2.docx
- Revised_Brandl et al_S5_Supplementary Material_Table 3,4.docx
